# Supplementary material for: Differently increased volumes of multiple brain areas in Npc1 mutant mice following various drug treatments
Source: Front Neuroanat. 2024 Jul 16;18:1430790. doi: 10.3389/fnana.2024.1430790 (PMC11286580; doi:10.3389/fnana.2024.1430790)
Supplement: Supplementary file 1 [file Data_Sheet_1.ZIP]

Archive with 24 entries (24 files):
- Fig. S22.png
- Fig. S01.png
- Fig. S02.png
- Fig. S03.png
- Fig. S04.png
- Fig. S05.png
- Fig. S06.png
- Fig. S07.png
- Fig. S08.png
- Fig. S09.png
- Fig. S10.png
- Fig. S11.PNG
- Fig. S12.png
- Fig. S13.png
- Fig. S14.png
- Fig. S15.png
- Fig. S16.png
- Fig. S17.png
- Fig. S18.png
- Fig. S19.png
- Fig. S20.png
- Fig. S21.png
- Supplementary Table 2.docx
- Supplementary Table 1.docx
